# Supplementary material for: Effects of Pomegranate Juice Supplementation on Oxidative Stress Biomarkers Following Weightlifting Exercise
Source: Nutrients. 2017 Jul 29;9(8):819. doi: 10.3390/nu9080819 (PMC5579613; doi:10.3390/nu9080819)
Supplement: Supplementary file 1 [file nutrients-09-00819-s001.zip]

Archive with 3 entries (3 files):
- Figure S1-proof.pdf
- Figure S2-proof.pdf
- File S1. Receipt of Clinical trials.gov registry.pdf
